# Supplementary material for: Leaf gas films enhance metabolic responses to submergence in Cynodon dactylon
Source: Front Plant Sci. 2026 Jun 2;17:1786650. doi: 10.3389/fpls.2026.1786650 (PMC13269078; doi:10.3389/fpls.2026.1786650)
Supplement: Supplementary Table 2 — The quantified values of various central carbon metabolism metabolites. [file Table2.xlsx]

## Sheet: Sheet1
Table S1 KEGG pathway descriptions and column chart compositions
ID	Description	Column chart composition
ko 00010	Glycolysis /gluconeogenesis	Dihydroxyacetone phosphate, l-lactate, 2-phospho-d- glyceric acid, phosphoenolpyruvic acid and d-fructose-6-phosphoric acid
ko 00020	Citrate cycle	Acetyl-CoA, succinyl-CoA, succinic acid, citric-acid, fumaric acid, alpha-ketoglutaric acid, oxaloacetate, isocitric acid and cis-aconitic acid
ko 00030	Pentose phosphate pathway	D-ribulose-5-phosphate, 6-phosphogluconic acid and dl-glyceric acid
ko 00250	Alanine, aspartate and glutamate metabolism	l-alanine
ko 00350	Tyrosine metabolism	I-tyrosine
ko 00360	Phenylalanine metabolism	/
ko 00400	Phenylalanine, tyrosine and tryptophan biosynthesis	/
ko 00410	β- Alanine metabolism	/
ko 00620	Pyruvate metabolism	Pyruvic acid
ko 00940	Phenylpropanoid biosynthesis	/
ko 00950	Isoquinoline alkaloid biosynthesis	/
ko 00960	Tropane,piperidine and pyridine alkaloid biosynthesis	I-Iysine and phenyllactate
ko 01232	Nucleotide metabolism	Guanosine, adenine, adenosine triphosphate, guanosine diphosphate, adenosine diphosphate, uracil, adenyl deoxyribonucleotide, thymine deoxyribonucleotide, adenosine monophosphate, deoxycytidine monophosphate, inosine monophosphate, uridine monophosphate, deoxyuridine monophosphate, uridine diphosphate-GlcNAc and Inosine
