# Supplementary material for: Leaf gas films enhance metabolic responses to submergence in Cynodon dactylon
Source: Front Plant Sci. 2026 Jun 2;17:1786650. doi: 10.3389/fpls.2026.1786650 (PMC13269078; doi:10.3389/fpls.2026.1786650)
Supplement: Supplementary file 3 [file Table3.xlsx]

## Sheet: Sheet1
The unit for detecting metabolites is ng/g.“W+T-3d” represents the treatment of “fully submerged with gas film retained” for 3 days.“W+T+3d” represents the treatment of “fully submerged with gas film removed” for 3 days.“W+T-7d” represents the treatment of “fully submerged with gas film retained” for 7 days.“W+T+7d” represents the treatment of “fully submerged with gas film removed” for 7 days
#ID	name	WT-3d-1	WT-3d-2	WT-3d-3	WT3d-1	WT3d-2	WT3d-3	WT-7d-1	WT-7d-2	WT-7d-3	WT7d-1	WT7d-2	WT7d-3	KEGG_annotation	KEGG_pathway_annotation
meta_1	L-Arginine	80665.4	18730.2	43922.3	13915.2	64595.6	68579	16761.4	12537.5	73952.5	102291	45989.8	26064.1	C00062	Arginine biosynthesis(ko00220);;Monobactam biosynthesis(ko00261);;Arginine and proline metabolism(ko00330);;D-Amino acid metabolism(ko00470);;Aminoacyl-tRNA biosynthesis(ko00970);;Metabolic pathways(ko01100);;Biosynthesis of secondary metabolites(ko01110);;Biosynthesis of amino acids(ko01230);;ABC transporters(ko02010);;Efferocytosis(ko04148)
meta_2	Beta-Leucine	140991	67228.2	100001	37110.7	126429	126586	36631.9	52982.6	92931.9	133458	84823.9	67073.6	C02486	--
meta_3	L-Lysine	31561.6	10104	20674.3	11358.4	31793.4	30422.3	9323.28	16060.1	32304.6	44390.5	25408	18307.2	C00047	Lysine biosynthesis(ko00300);;Lysine degradation(ko00310);;D-Amino acid metabolism(ko00470);;Biotin metabolism(ko00780);;Tropane, piperidine and pyridine alkaloid biosynthesis(ko00960);;Aminoacyl-tRNA biosynthesis(ko00970);;Metabolic pathways(ko01100);;Biosynthesis of secondary metabolites(ko01110);;2-Oxocarboxylic acid metabolism(ko01210);;Biosynthesis of amino acids(ko01230);;ABC transporters(k…
meta_4	L-Ornithine	15886	14927.9	13042.2	12953.3	15214.1	19459.2	18368.8	12153.8	15662.8	19360.3	17033.8	12318.6	C00077	Arginine biosynthesis(ko00220);;Arginine and proline metabolism(ko00330);;D-Amino acid metabolism(ko00470);;Glutathione metabolism(ko00480);;Metabolic pathways(ko01100);;Biosynthesis of secondary metabolites(ko01110);;2-Oxocarboxylic acid metabolism(ko01210);;Biosynthesis of amino acids(ko01230);;ABC transporters(ko02010);;Efferocytosis(ko04148)
meta_5	L-Threonine	89062.8	28600.6	55111.3	15415.1	56610.2	60190.7	18813.2	31427.3	56857.6	47397.6	31141.4	20983.8	C00188	Glycine, serine and threonine metabolism(ko00260);;Monobactam biosynthesis(ko00261);;Valine, leucine and isoleucine biosynthesis(ko00290);;D-Amino acid metabolism(ko00470);;Porphyrin metabolism(ko00860);;Aminoacyl-tRNA biosynthesis(ko00970);;Metabolic pathways(ko01100);;Biosynthesis of secondary metabolites(ko01110);;Biosynthesis of amino acids(ko01230);;ABC transporters(ko02010)
meta_6	L-Citrulline	1231.05	975.49	1144.42	927.02	1975.62	1484.51	640.69	590.7	706.49	660.74	623.88	620.78	C00327	Arginine biosynthesis(ko00220);;Metabolic pathways(ko01100);;Biosynthesis of secondary metabolites(ko01110);;Biosynthesis of amino acids(ko01230)
meta_7	L-Glutamic acid	789614	151725	420279	38006.8	691052	724462	126576	383732	639439	733903	329012	267023	C00217	D-Amino acid metabolism(ko00470);;Metabolic pathways(ko01100)
meta_8	L-Asparagine	552030	147511	315004	82913.4	383118	424152	164220	282338	460310	772968	474573	408501	C00152	Alanine, aspartate and glutamate metabolism(ko00250);;Cyanoamino acid metabolism(ko00460);;Aminoacyl-tRNA biosynthesis(ko00970);;Metabolic pathways(ko01100);;Biosynthesis of secondary metabolites(ko01110);;Biosynthesis of amino acids(ko01230)
meta_9	L-Serine	194292	67296.4	123973	24137.5	107627	139040	26654.2	43163.6	75530.1	40274.2	35663.7	28167.6	C00065	Glycine, serine and threonine metabolism(ko00260);;Monobactam biosynthesis(ko00261);;Cysteine and methionine metabolism(ko00270);;Cyanoamino acid metabolism(ko00460);;D-Amino acid metabolism(ko00470);;Glycerophospholipid metabolism(ko00564);;Sphingolipid metabolism(ko00600);;Glyoxylate and dicarboxylate metabolism(ko00630);;Sulfur metabolism(ko00920);;Aminoacyl-tRNA biosynthesis(ko00970);;Metabol…
meta_10	L-Alanine	50123.2	20108.1	26473.4	7942.74	20344	21832.4	35627.9	51806.5	93656	28678.6	18300.4	15442.9	C00041	Alanine, aspartate and glutamate metabolism(ko00250);;Cysteine and methionine metabolism(ko00270);;Taurine and hypotaurine metabolism(ko00430);;Selenocompound metabolism(ko00450);;D-Amino acid metabolism(ko00470);;Carbon fixation by Calvin cycle(ko00710);;Aminoacyl-tRNA biosynthesis(ko00970);;Metabolic pathways(ko01100);;Biosynthesis of secondary metabolites(ko01110);;Carbon metabolism(ko01200);;…
meta_11	L-Tyrosine	94822.3	26364.3	51814.3	11429.6	65650.1	71659.9	13400.3	25855	70287.3	98878.8	53694	25049.8	C00082	Ubiquinone and other terpenoid-quinone biosynthesis(ko00130);;Monobactam biosynthesis(ko00261);;Tyrosine metabolism(ko00350);;Phenylalanine metabolism(ko00360);;Phenylalanine, tyrosine and tryptophan biosynthesis(ko00400);;Cyanoamino acid metabolism(ko00460);;Thiamine metabolism(ko00730);;Phenylpropanoid biosynthesis(ko00940);;Isoquinoline alkaloid biosynthesis(ko00950);;Betalain biosynthesis(ko0…
meta_12	L-Glutamine	28373.7	10243	19219	9393.48	30889	30328.3	7004.39	15097.3	28749.1	37678.3	21842	16571.3	C00819	D-Amino acid metabolism(ko00470);;Metabolic pathways(ko01100)
meta_13	Phosphorylethanolamine	0	0	0	0	0	0	0	0	0	0	0	0	C00346	Glycosylphosphatidylinositol (GPI)-anchor biosynthesis(ko00563);;Glycerophospholipid metabolism(ko00564);;Sphingolipid metabolism(ko00600);;Metabolic pathways(ko01100)
meta_14	Guanosine	10523.4	3659.86	10630.8	1693.1	8815.48	8634.35	6500.56	6987.48	9937.53	10329.1	9291.68	5554.29	C00387	Purine metabolism(ko00230);;Metabolic pathways(ko01100);;Nucleotide metabolism(ko01232);;ABC transporters(ko02010)
meta_15	c-di-AMP	0	0	0	0	0	0	0	0	0	0	0	0	C20565	--
meta_16	Adenine	16515.2	11749.2	17341.7	5302.54	10496.8	10585.7	7915.43	9457.04	12065	11007.1	8118.54	8143.92	C00147	Purine metabolism(ko00230);;Zeatin biosynthesis(ko00908);;Metabolic pathways(ko01100);;Biosynthesis of secondary metabolites(ko01110);;Nucleotide metabolism(ko01232)
meta_17	L-Cystine	0	0	0	0	0	0	0	0	0	0	0	0	C00491	Cysteine and methionine metabolism(ko00270);;Metabolic pathways(ko01100);;ABC transporters(ko02010)
meta_18	Acetyl-CoA	0	0	0	0	0	0	0	0	0	0	0	0	C00024	Glycolysis / Gluconeogenesis(ko00010);;Citrate cycle (TCA cycle)(ko00020);;Fatty acid biosynthesis(ko00061);;Fatty acid elongation(ko00062);;Fatty acid degradation(ko00071);;Valine, leucine and isoleucine degradation(ko00280);;Valine, leucine and isoleucine biosynthesis(ko00290);;Lysine biosynthesis(ko00300);;Lysine degradation(ko00310);;Phenylalanine metabolism(ko00360);;Tryptophan metabolism(ko…
meta_19	Succinyl-CoA	0	0	0	0	0	0	0	0	0	0	0	0	C00091	Citrate cycle (TCA cycle)(ko00020);;Valine, leucine and isoleucine degradation(ko00280);;Phenylalanine metabolism(ko00360);;Glyoxylate and dicarboxylate metabolism(ko00630);;Propanoate metabolism(ko00640);;Butanoate metabolism(ko00650);;Lipoic acid metabolism(ko00785);;Metabolic pathways(ko01100);;Biosynthesis of secondary metabolites(ko01110);;Carbon metabolism(ko01200);;2-Oxocarboxylic acid met…
meta_20	Succinic acid	7100.01	3492.1	7521.58	4350.33	10140.9	9495.32	2592.03	6839.01	12989.5	20497.9	9384.77	5293.56	C00042	Citrate cycle (TCA cycle)(ko00020);;Oxidative phosphorylation(ko00190);;Alanine, aspartate and glutamate metabolism(ko00250);;Lysine degradation(ko00310);;Tyrosine metabolism(ko00350);;Phenylalanine metabolism(ko00360);;Pyruvate metabolism(ko00620);;Glyoxylate and dicarboxylate metabolism(ko00630);;Propanoate metabolism(ko00640);;Butanoate metabolism(ko00650);;Nicotinate and nicotinamide metaboli…
meta_21	Citric-acid	340880	10195.6	94245.7	5840.95	96467.6	126618	12787	22435.1	118674	37744.2	14101.2	5887.7	C00158	Citrate cycle (TCA cycle)(ko00020);;Alanine, aspartate and glutamate metabolism(ko00250);;Glyoxylate and dicarboxylate metabolism(ko00630);;Metabolic pathways(ko01100);;Biosynthesis of secondary metabolites(ko01110);;Carbon metabolism(ko01200);;2-Oxocarboxylic acid metabolism(ko01210);;Biosynthesis of amino acids(ko01230);;Biosynthesis of cofactors(ko01240)
meta_22	Fumaric acid	2369.64	478.7	1563.95	1143.01	2605.8	1223.95	868.13	811.17	1801.63	994.62	1398.33	795.15	C00122	Citrate cycle (TCA cycle)(ko00020);;Oxidative phosphorylation(ko00190);;Arginine biosynthesis(ko00220);;Alanine, aspartate and glutamate metabolism(ko00250);;Tyrosine metabolism(ko00350);;Phenylalanine metabolism(ko00360);;Pyruvate metabolism(ko00620);;Butanoate metabolism(ko00650);;Nicotinate and nicotinamide metabolism(ko00760);;Metabolic pathways(ko01100);;Biosynthesis of secondary metabolites…
meta_23	Alpha-Ketoglutaric acid	62069.3	25772.1	41020.1	19259.6	42383	73780.9	20749.3	45218.9	97358.9	63580.7	33785.9	24783.2	C00026	Citrate cycle (TCA cycle)(ko00020);;Pentose and glucuronate interconversions(ko00040);;Ascorbate and aldarate metabolism(ko00053);;Arginine biosynthesis(ko00220);;Alanine, aspartate and glutamate metabolism(ko00250);;Lysine biosynthesis(ko00300);;Lysine degradation(ko00310);;Histidine metabolism(ko00340);;Taurine and hypotaurine metabolism(ko00430);;D-Amino acid metabolism(ko00470);;Glyoxylate an…
meta_24	Oxaloacetate	9120.42	7333.14	7180.25	15404.4	9335.86	11304.1	6062.98	7904.38	16538.5	10539.7	9463.74	6127.05	C00036	Glycolysis / Gluconeogenesis(ko00010);;Citrate cycle (TCA cycle)(ko00020);;Alanine, aspartate and glutamate metabolism(ko00250);;D-Amino acid metabolism(ko00470);;Pyruvate metabolism(ko00620);;Glyoxylate and dicarboxylate metabolism(ko00630);;Carbon fixation by Calvin cycle(ko00710);;Biosynthesis of various plant secondary metabolites(ko00999);;Metabolic pathways(ko01100);;Biosynthesis of seconda…
meta_25	Isocitric acid	270657	68933.3	147522	70705.2	180797	174197	26584.2	36129.6	77558.2	56062	30130.9	23155.8	C00311	Citrate cycle (TCA cycle)(ko00020);;Glyoxylate and dicarboxylate metabolism(ko00630);;Metabolic pathways(ko01100);;Biosynthesis of secondary metabolites(ko01110);;Carbon metabolism(ko01200);;2-Oxocarboxylic acid metabolism(ko01210);;Biosynthesis of amino acids(ko01230);;Biosynthesis of cofactors(ko01240)
meta_26	ATP	1625.2	1393.47	1478.72	1720.48	2120.12	1740.53	1765.89	1265.33	1954.05	1657.93	1322.31	1380.27	C00002	Oxidative phosphorylation(ko00190);;Photosynthesis(ko00195);;Purine metabolism(ko00230);;Zeatin biosynthesis(ko00908);;Metabolic pathways(ko01100);;Biosynthesis of secondary metabolites(ko01110);;Nucleotide metabolism(ko01232);;Biosynthesis of cofactors(ko01240);;Efferocytosis(ko04148)
meta_27	Guanosine diphosphate	717.92	915.06	1113.48	577.91	1586.91	499.5	1542.92	947.15	2199.82	1374.68	709.24	1188.12	C00035	Purine metabolism(ko00230);;Metabolic pathways(ko01100);;Nucleotide metabolism(ko01232);;Endocytosis(ko04144)
meta_28	ADP	0	0	0	0	0	0	0	0	0	0	0	0	C00008	Oxidative phosphorylation(ko00190);;Photosynthesis(ko00195);;Purine metabolism(ko00230);;Zeatin biosynthesis(ko00908);;Metabolic pathways(ko01100);;Biosynthesis of secondary metabolites(ko01110);;Nucleotide metabolism(ko01232);;Biosynthesis of cofactors(ko01240)
meta_29	cyclic-AMP	1769.29	771.7	1177.11	510.08	1275.3	1621.34	451.61	746.71	970.34	1388.92	874.49	706.88	C00575	Purine metabolism(ko00230);;Metabolic pathways(ko01100)
meta_30	Uracil	1331.92	1664.25	1597.03	1105.18	1179.68	841.7	804.01	820.54	972.05	833.46	808.21	778.65	C00106	Pyrimidine metabolism(ko00240);;beta-Alanine metabolism(ko00410);;Pantothenate and CoA biosynthesis(ko00770);;Metabolic pathways(ko01100);;Nucleotide metabolism(ko01232)
meta_31	dAMP	0	0	0	0	0	0	0	0	0	0	0	0	C00360	Purine metabolism(ko00230);;Metabolic pathways(ko01100);;Nucleotide metabolism(ko01232)
meta_32	dTMP	117.48	76.58	109.15	55.37	151.67	105.92	35.43	76.78	185.86	147.81	113.81	46.23	C00364	Pyrimidine metabolism(ko00240);;Metabolic pathways(ko01100);;Nucleotide metabolism(ko01232)
meta_33	AMP	477.22	369.49	271.46	261.01	675.25	760.03	362.18	356.23	735.72	561.54	234.25	230.23	C00020	Purine metabolism(ko00230);;Zeatin biosynthesis(ko00908);;Metabolic pathways(ko01100);;Biosynthesis of secondary metabolites(ko01110);;Nucleotide metabolism(ko01232);;Biosynthesis of cofactors(ko01240)
meta_34	dCMP	2695.24	2845.14	2649.32	2877.41	3069.6	2809.09	3200.43	2430.26	2477.88	2392.1	2512.86	2344.63	C00239	Pyrimidine metabolism(ko00240);;Metabolic pathways(ko01100);;Nucleotide metabolism(ko01232)
meta_35	IMP	5434.73	3927.77	4861.91	4645.09	4456.55	4403.03	5847.4	4939.87	4185.88	5557.79	6556.91	4853.45	C00130	Purine metabolism(ko00230);;Metabolic pathways(ko01100);;Biosynthesis of secondary metabolites(ko01110);;Nucleotide metabolism(ko01232);;Biosynthesis of cofactors(ko01240)
meta_36	UMP	1000.1	922.35	1014.38	945.2	1068.71	948.97	1010.78	1033.84	935.09	1138.79	1110.3	1017.57	C00105	Pyrimidine metabolism(ko00240);;Metabolic pathways(ko01100);;Nucleotide metabolism(ko01232);;Biosynthesis of cofactors(ko01240)
meta_37	dUMP	1820.57	3422.57	2740.06	3094.32	2869.9	2406.18	3967.06	1149.18	1527.51	2092.65	3431.08	3736.78	C00365	Pyrimidine metabolism(ko00240);;Metabolic pathways(ko01100);;Nucleotide metabolism(ko01232)
meta_38	UDP-GlcNAc	0	0	0	0	0	0	0	0	0	0	0	0	C00043	Amino sugar and nucleotide sugar metabolism(ko00520);;Neomycin, kanamycin and gentamicin biosynthesis(ko00524);;Metabolic pathways(ko01100);;Biosynthesis of nucleotide sugars(ko01250)
meta_39	D-Ribulose 5-phosphate	3367.78	7049.5	4344.43	7175.7	3431.65	3181.9	7498.2	4381.73	3129.21	2787.93	5664.6	6339.35	C00199	Pentose phosphate pathway(ko00030);;Pentose and glucuronate interconversions(ko00040);;Carbon fixation by Calvin cycle(ko00710);;Riboflavin metabolism(ko00740);;Metabolic pathways(ko01100);;Biosynthesis of secondary metabolites(ko01110);;Carbon metabolism(ko01200);;Biosynthesis of amino acids(ko01230);;Biosynthesis of cofactors(ko01240);;Biosynthesis of nucleotide sugars(ko01250)
meta_40	Flavin Mononucleotide	2302.28	1915.97	2156.56	1768.39	2129.11	2132.89	2013.27	1874.95	1988.46	2094.14	1987.07	1914.08	C00061	Riboflavin metabolism(ko00740);;Metabolic pathways(ko01100);;Biosynthesis of secondary metabolites(ko01110);;Biosynthesis of cofactors(ko01240)
meta_41	6-Phosphogluconic acid	1136.1	1563.94	1192.81	1253.29	1415.01	1155.08	912.26	505.56	900.83	767.5	784.43	446.09	C00345	Pentose phosphate pathway(ko00030);;Metabolic pathways(ko01100);;Biosynthesis of secondary metabolites(ko01110);;Carbon metabolism(ko01200)
meta_42	Phenyllactate	37.18	31.83	34.73	44.32	49.2	57.91	27.78	23.74	52.29	65.11	48.5	38.28	C05607	Phenylalanine metabolism(ko00360);;Tropane, piperidine and pyridine alkaloid biosynthesis(ko00960);;Metabolic pathways(ko01100);;Biosynthesis of secondary metabolites(ko01110)
meta_43	Glycerol 3-phosphate	202.47	102.21	88.51	51.14	77.39	112.53	86.24	152.08	358.1	151.03	75.71	68.57	C00093	Glycerolipid metabolism(ko00561);;Glycerophospholipid metabolism(ko00564);;Metabolic pathways(ko01100);;Biosynthesis of secondary metabolites(ko01110);;ABC transporters(ko02010)
meta_44	Dihydroxyacetone phosphate	215840	103579	109075	111689	122630	100350	94599.1	70146.5	65032.5	82715.3	93204.6	90419.7	C00111	Glycolysis / Gluconeogenesis(ko00010);;Pentose and glucuronate interconversions(ko00040);;Fructose and mannose metabolism(ko00051);;Galactose metabolism(ko00052);;Glycerolipid metabolism(ko00561);;Inositol phosphate metabolism(ko00562);;Glycerophospholipid metabolism(ko00564);;Glyoxylate and dicarboxylate metabolism(ko00630);;Propanoate metabolism(ko00640);;Carbon fixation by Calvin cycle(ko00710…
meta_45	D-Glucose 6-phosphate	963.95	399.76	646.01	612.45	989.02	906.97	293.12	377.28	679.3	332.09	246.65	204.19	C00092	Starch and sucrose metabolism(ko00500);;Neomycin, kanamycin and gentamicin biosynthesis(ko00524);;Inositol phosphate metabolism(ko00562);;Metabolic pathways(ko01100);;Biosynthesis of secondary metabolites(ko01110)
meta_46	L-Lactate	41097.7	36422.5	50075.1	58317.4	40266.8	39707.5	59491.7	52422.6	33071.6	46380.6	67545.7	75022.4	C00186	Glycolysis / Gluconeogenesis(ko00010);;Fructose and mannose metabolism(ko00051);;Pyruvate metabolism(ko00620);;Propanoate metabolism(ko00640);;Metabolic pathways(ko01100);;Biosynthesis of secondary metabolites(ko01110);;Efferocytosis(ko04148)
meta_47	2-Phospho-D-glyceric acid	2060.67	1820.13	2246.67	1668.89	1830.21	2144.4	2275.5	2008.67	1792.06	1622.21	1572.11	1888.01	C00631	Glycolysis / Gluconeogenesis(ko00010);;Pentose phosphate pathway(ko00030);;Glycine, serine and threonine metabolism(ko00260);;Glycerolipid metabolism(ko00561);;Glyoxylate and dicarboxylate metabolism(ko00630);;Metabolic pathways(ko01100);;Biosynthesis of secondary metabolites(ko01110);;Carbon metabolism(ko01200);;Biosynthesis of amino acids(ko01230)
meta_48	Phosphoenolpyruvic acid	0	0	0	0	0	0	0	0	0	0	0	0	C00074	Glycolysis / Gluconeogenesis(ko00010);;Citrate cycle (TCA cycle)(ko00020);;Phenylalanine, tyrosine and tryptophan biosynthesis(ko00400);;Phosphonate and phosphinate metabolism(ko00440);;Pyruvate metabolism(ko00620);;Carbon fixation by Calvin cycle(ko00710);;Biosynthesis of various alkaloids(ko00996);;Biosynthesis of various plant secondary metabolites(ko00999);;Metabolic pathways(ko01100);;Biosyn…
meta_49	Pyruvic acid	2788.87	1328.73	1821.26	1204.5	1721.76	1466.76	2522.61	4470.63	8487.54	4068.08	1281.81	2192.17	C00022	Glycolysis / Gluconeogenesis(ko00010);;Citrate cycle (TCA cycle)(ko00020);;Pentose phosphate pathway(ko00030);;Pentose and glucuronate interconversions(ko00040);;Ascorbate and aldarate metabolism(ko00053);;Alanine, aspartate and glutamate metabolism(ko00250);;Glycine, serine and threonine metabolism(ko00260);;Monobactam biosynthesis(ko00261);;Cysteine and methionine metabolism(ko00270);;Valine, l…
meta_50	Fructose 1,6-bisphosphate	1819.48	1022.82	1389.9	1467.72	1338.95	823.03	1176.99	926.94	691.6	1648.55	687.14	1022.72	C05378	--
meta_51	Inosine	190.18	145.19	433.16	525.46	843.47	473.51	539.81	430.83	434.38	865.81	507.84	484.58	C00294	Purine metabolism(ko00230);;Metabolic pathways(ko01100);;Nucleotide metabolism(ko01232);;ABC transporters(ko02010)
meta_52	Malic Acid	615126	93302.2	270991	35747.2	234511	228298	34100.8	77380.2	367591	233615	125337	59930.4	C00711	--
meta_53	Itaconic Acid	5318.14	1052.27	3765.28	839.95	3070.18	3493.13	589.31	1831.82	2659.07	3058.86	1436.8	961.28	C00490	C5-Branched dibasic acid metabolism(ko00660);;Metabolic pathways(ko01100)
meta_54	cis-Aconitic acid	161323	41332.8	109634	10877.7	35645.1	72188.1	19473	17760	40125.9	21367.5	28184.1	25908.8	C00417	Citrate cycle (TCA cycle)(ko00020);;Glyoxylate and dicarboxylate metabolism(ko00630);;C5-Branched dibasic acid metabolism(ko00660);;Metabolic pathways(ko01100);;Biosynthesis of secondary metabolites(ko01110);;2-Oxocarboxylic acid metabolism(ko01210)
meta_55	D-Fructose 6-phosphoric acid	0	0	0	0	0	0	0	0	0	0	0	0	C00085	Glycolysis / Gluconeogenesis(ko00010);;Pentose phosphate pathway(ko00030);;Fructose and mannose metabolism(ko00051);;Galactose metabolism(ko00052);;Starch and sucrose metabolism(ko00500);;Amino sugar and nucleotide sugar metabolism(ko00520);;Carbon fixation by Calvin cycle(ko00710);;Metabolic pathways(ko01100);;Biosynthesis of secondary metabolites(ko01110);;Carbon metabolism(ko01200);;Biosynthes…
meta_56	Dl-Glyceric Acid	75486.5	30886.8	55719.2	12654	32697.9	27762.9	29196.8	56446.3	102640	37911.6	28061.9	23820	C00258	Pentose phosphate pathway(ko00030);;Glycine, serine and threonine metabolism(ko00260);;Glycerolipid metabolism(ko00561);;Glyoxylate and dicarboxylate metabolism(ko00630);;Metabolic pathways(ko01100);;Biosynthesis of secondary metabolites(ko01110);;Carbon metabolism(ko01200)
meta_57	Glyoxalic Acid	16710.5	5452.65	10995	12717.1	5044.74	5466.98	4961.53	12102.6	23300	6094.7	29463.7	5218.76	C00048	Purine metabolism(ko00230);;Caffeine metabolism(ko00232);;Glycine, serine and threonine metabolism(ko00260);;Arginine and proline metabolism(ko00330);;Glyoxylate and dicarboxylate metabolism(ko00630);;C5-Branched dibasic acid metabolism(ko00660);;Metabolic pathways(ko01100);;Biosynthesis of secondary metabolites(ko01110);;Carbon metabolism(ko01200)
